# Supplementary material for: Complications of Peripherally Inserted Central Venous Catheters: A Retrospective Cohort Study
Source: PLoS One. 2016 Sep 2;11(9):e0162479. doi: 10.1371/journal.pone.0162479 (PMC5010186; doi:10.1371/journal.pone.0162479)
Supplement: S1 Data — (XLS) [file pone.0162479.s001.xls]

## Sheet: PICC
SEX	DIAGNOSIS	P	LOCALITATION OF CATHETER	INSERCTION DATE	REMOVE DATE	DAYS OF USE	REASON FOR WITHDRAWAL	29	MIGRATION	THROMBOSIS	INFENTION	EDEM	ECCHYMOSIS	FIBRINOLITIC	Nº VECES	1º DAY	PHLEBITIS	1º DAY
M	CA COLORRECTAL	P	CI	2010-01-04	2010-08-17	225	FIN TTO	55	72	-	-	-	-	NO	-	-	-	-
M	CA OVARIO	P	BD	2010-01-05	2011-03-07	426	EXITUS	1	-	-	-	-	-	NO	-	-	-	-
V	CA GASTRICO	P	BI	2010-01-08	2010-02-09	32	EXITUS	46	-	-	-	-	-	NO	-	-	-	-
V	CA COLORRECTAL	P	BI	2010-01-13	2010-12-14	335	FIN TTO	15	134	-	-	-	-	NO	-	-	-	-
V	CA CABEZA Y CUELLO	P	BI	2010-01-20	2010-05-06	106	FIN TTO	16	-	-	-	-	-	NO	-	-	-	-
M	CA CERVIX	P	BD	2010-01-21	2010-05-20	119	FIN TTO	5	-	-	-	-	-	SI	1	71	-	-
M	CA OVARIO	P	BI	2010-01-25	2010-03-20	54	EXITUS	17	-	-	-	-	-	NO	-	-	-	-
V	CA ESOFAGO	P	BI	2010-01-27	2010-08-26	211	EXITUS	40	-	-	29	7	-	NO	-	-	-	-
V	CA COLORRECTAL	P	CI	2010-01-27	2010-11-15	292	FIN TTO	24	114	-	-	-	1	NO	-	-	-	-
M	CA COLORRECTAL	P	BI	2010-01-29	2010-08-25	208	EXITUS	1	-	-	-	-	-	SI	1	47	-	-
M	CA COLORRECTAL	P	BI	2010-02-04	2010-03-23	47	EXITUS	79	-	-	-	-	-	NO	-	-	-	-
V	CA COLORRECTAL	P	BI	2010-02-05	2011-08-04	545	ROTURA	4	167	-	-	-	-	SI	1	272	-	-
V	ISQUEMIA CRONICA	P	CD	2010-02-06	2010-03-03	25	FIN TTO	118	-	-	-	-	-	NO	-	-	-	-
M	CA COLORRECTAL	P	BI	2010-02-08	2012-07-09	882	FIN TTO	2	222	-	-	-	-	SI	6	18	-	-
V	ISQUEMIA CRONICA	P	BD	2010-02-09	2010-02-18	9	OBSTRUCCIÓN	7	-	-	-	-	-	SI	1	8	-	-
M	SARCOMA	P	BI	2010-02-12	2010-06-18	126	EXITUS	7	-	-	-	-	-	NO	-	-	-	-
M	SARCOMA	P	BI	2010-02-15	2010-03-09	22	FIN TTO	22	-	-	-	3	3	SI	1	49	-	-
V	CA COLORRECTAL	P	BI	2010-02-19	2010-08-06	168	FIN TTO	14	-	-	-	-	-	NO	-	-	-	-
V	ISQUEMIA CRONICA	P	BI	2010-02-24	2010-05-10	75	FIN TTO	78	-	-	-	-	-	NO	-	-	-	-
M	CA CABEZA Y CUELLO	P	BD	2010-02-24	2011-10-26	609	EXITUS	31	-	-	-	-	-	NO	-	-	-	-
V	CA COLORRECTAL	P	BI	2010-03-01	2010-11-29	273	EXITUS	20	-	-	-	-	-	SI	1	86	-	-
V	CA COLORRECTAL	P	BD	2010-03-02	2011-05-11	435	MIGRACIÓN	8	-	-	-	-	-	SI	2	101	-	-
M	CA MAMA	P	BD	2010-03-03	2010-10-28	239	EXITUS	8	-	-	-	-	-	SI	2	16	-	-
M	CA MAMA	P	BI	2010-03-04	2010-04-28	55	FIN TTO	16	-	-	-	1	1	NO	-	-	-	-
V	CA COLORRECTAL	P	BI	2010-03-05	2010-07-16	133	EXITUS	4	-	-	-	-	-	NO	-	-	-	-
V	CA COLORRECTAL	P	BI	2010-03-08	2010-04-07	30	DESCONOCIDO	14	-	-	-	-	-	SI	1	17	-	-
V	CA VEJIGA	P	BD	2010-03-11	2010-06-09	90	FIN TTO	17	-	-	-	-	-	NO	-	-	-	-
M	CA MAMA	P	BI	2010-03-12	2010-08-04	145	FIN TTO	9	139	-	-	-	-	NO	-	-	-	-
V	CA VEJIGA	P	CI	2010-03-17	2010-09-17	184	FIN TTO	17	-	-	-	-	-	NO	-	-	-	-
M	CA MAMA	P	BD	2010-03-22	2010-07-12	112	FIN TTO	4	-	-	-	-	-	SI	1	29	-	-
M	LINF NO HODGKIN	P	CI	2010-03-30	2010-07-30	122	FIN TTO	50	-	-	-	-	-	NO	-	-	-	-
V	CA CABEZA Y CUELLO	P	BI	2010-04-05	2011-05-20	410	FIN TTO	32	274	-	-	-	-	NO	-	-	-	-
V	CA COLORRECTAL	P	BD	2010-04-08	2011-06-01	419	RECAMBIO	36	-	-	-	1	7	SI	2	239	-	-
M	CA MAMA	P	BI	2010-04-09	2011-01-18	284	EXITUS	17	-	-	-	3	3	SI	2	47	-	-
V	CA COLORRECTAL	P	BI	2010-04-13	2011-03-15	336	FIN TTO	20	-	-	-	-	-	NO	-	-	-	-
M	CA COLORRECTAL	P	BI	2010-04-14	2010-12-16	246	OBSTRUCCIÓN	34	-	-	-	-	-	SI	1	196	-	-
M	SARCOMA	P	BD	2010-04-14	2011-01-20	281	MIGRACIÓN	30	196	-	112	-	-	SI	1	231	-	-
V	CA GASTRICO	P	BI	2010-04-15	2010-12-05	234	EXITUS	59	-	-	-	-	-	SI	1	135	-	-
V	CA PANCREAS	P	BD	2010-04-16	2011-07-11	451	EXITUS	4	-	-	-	3	-	NO	-	-	-	-
M	CA MAMA	P	BI	2010-04-19	2011-01-07	263	EXITUS	27	-	-	-	-	-	NO	-	-	-	-
V	CA COLORRECTAL	P	BI	2010-04-22	2011-01-21	274	FIN TTO	2	-	-	-	-	-	SI	2	68	-	-
V	CA COLORRECTAL	P	BI	2010-04-23	2010-04-28	5	INFECCIÓN	55	-	-	4	-	-	NO	-	-	-	-
V	CA COLORRECTAL	P	BI	2010-04-28	2011-05-14	381	EXITUS	47	-	-	-	-	-	SI	1	331	-	-
V	CA COLORRECTAL	P	BD	2010-04-30	2011-05-01	366	EXITUS	13	-	-	-	-	10	NO	-	-	-	-
V	CA COLORRECTAL	P	BI	2010-05-03	2010-08-09	98	FIN TTO	44	-	-	-	-	1	SI	2	64	-	-
V	CA COLORRECTAL	P	BI	2010-05-04	2011-06-13	405	EXITUS	12	-	-	-	-	1	SI	1	281	-	-
V	CA GERMINAL	P	BI	2010-05-05	2010-07-16	72	FIN TTO	1	-	-	-	-	5	NO	-	-	-	-
V	LMA	P	BD	2010-05-09	2010-07-21	73	EXITUS	52	-	-	-	-	-	NO	-	-	-	-
M	CA MAMA	P	BD	2010-05-10	2011-06-07	393	EXITUS	39	-	-	-	-	-	SI	1	360	-	-
M	CA COLORRECTAL	P	BI	2010-05-20	2011-03-01	285	FIN TTO	40	-	-	-	5	-	SI	2	159	-	-
V	CA COLORRECTAL	P	BI	2010-05-21	2011-03-09	292	FIN TTO	16	230	-	270	270	-	SI	1	273	-	-
V		P	BD	2010-05-25	2010-09-24	122	FIN TTO	3	-	-	-	-	-	NO	-	-	-	-
V	LINF HODGKIN	P	BI	2010-05-31	2010-07-14	44	TROMBOSIS	5	29	-	-	-	-	NO	-	-	-	-
M	CA MAMA	P	BD	2010-06-02	2010-07-20	48	EXITUS	9	-	-	-	19	1	NO	-	-	-	-
M	CA MAMA	P	BI	2010-06-08	2010-09-02	86	FIN TTO	18	-	-	-	-	-	SI	2	45	-	-
M	CA PANCREAS	P	BD	2010-06-10	2010-10-26	138	FIN TTO	1	-	-	-	-	-	SI	1	95	-	-
M	LLC	P	BI	2010-06-11	2010-06-18	7	MIGRACIÓN	16	-	-	-	-	-	SI	1	4	-	-
V	CA COLORRECTAL	P	BI	2010-06-15	2010-10-07	114	FIN TTO	1	-	-	-	-	-	NO	-	-	-	-
V		P	BI	2010-06-16	2010-09-08	84	EXITUS	27	-	-	-	-	-	NO	-	-	-	-
M	CA PULMON	P	BD	2010-06-18	2011-01-27	223	FIN TTO	64	-	-	-	-	-	SI	2	63	-	-
M	CA MAMA	P	BD	2010-06-23	2011-10-31	495	FIN TTO	26	-	-	-	13	1	SI	2	126	-	-
V	CA COLORRECTAL	P	CI	2010-07-12	2011-01-17	189	TROMBOFLEBITIS	46	79	-	136	-	-	SI	1	177	-	-
M	CA MAMA	P	BD	2010-07-14	2011-06-14	335	FIN TTO	11	231	-	-	7	1	NO	-	-	-	-
V	LINF HODGKIN	P	CD	2010-07-16	2010-12-07	144	FIN TTO	2	-	-	-	-	3	NO	-	-	-	-
V	LLA	P	BI	2010-07-19	2010-08-25	37	RECAMBIO	3	-	-	-	-	-	NO	-	-	-	-
V	CA ESOFAGO	P	BI	2010-07-26	2010-08-24	29	EXITUS	22	-	-	-	-	-	NO	-	-	-	-
V	CA COLORRECTAL	P	BI	2010-07-26	2011-02-14	203	FIN TTO	3	-	-	-	-	-	NO	-	-	-	-
V	CA COLORRECTAL	P	BI	2010-07-29	2010-09-06	39	EXITUS	18	-	-	-	-	-	NO	-	-	-	-
M	CA MAMA	P	BI	2010-08-02	2010-12-29	149	FIN TTO	14	-	-	-	1	3	NO	-	-	-	-
V	CA PULMON	P	BD	2010-08-06	2010-11-17	103	FIN TTO	21	-	-	-	-	-	NO	-	-	-	-
M	CA COLORRECTAL	P	BI	2010-08-06	2011-01-24	171	FIN TTO	20	-	-	-	-	-	NO	-	-	-	-
V	CA COLORRECTAL	P	BI	2010-08-06	2011-02-12	190	EXITUS	2	159	-	-	-	-	SI	2	90	-	-
M	ISQUEMIA CRONICA	P	BD	2010-08-10	2010-09-06	27	FIN TTO	34	-	-	-	-	-	NO	-	-	-	-
M	SARCOMA	P	BI	2010-08-10	2011-05-11	274	FIN TTO	90	-	-	-	-	-	SI	1	87	-	-
V	SARCOMA	P	BI	2010-08-11	2012-06-15	674	EXITUS	12	131	-	-	-	-	SI	2	22	1	572
M	LINF HODGKIN	P	BD	2010-08-13	2010-11-04	83	FIN TTO	12	-	-	-	-	-	NO	-	-	-	-
M	CA COLORRECTAL	P	BI	2010-08-16	2010-11-19	95	EXITUS	18	-	-	-	8	1	NO	-	-	-	-
V	CA COLORRECTAL	P	BI	2010-08-26	2011-01-04	131	FIN TTO	2	-	-	-	-	-	NO	-	-	-	-
V	LINF HODGKIN	P	BI	2010-08-27	2010-09-08	12	FLEBITIS	46	-	-	-	-	-	NO	-	-	-	-
V	CA COLORRECTAL	P	CI	2010-09-02	2011-08-09	341	FIN TTO	45	-	-	-	-	1	SI	1	47	-	-
M	CA OVARIO	P	BD	2010-09-07	2011-08-26	353	EXITUS	14	-	-	-	-	6	SI	2	100	-	-
V	CA GERMINAL	P	BI	2010-09-16	2010-12-22	97	FIN TTO	2	-	-	-	-	-	NO	-	-	-	-
V	MELANOMA	P	BD	2010-09-24	2010-10-11	17	PETICIÓN PACIENTE	1	-	-	-	-	3	NO	-	-	-	-
V	LLA	P	BD	2010-09-27	2010-10-28	31	FIN TTO	26	-	-	-	-	-	NO	-	-	-	-
M	CA CABEZA Y CUELLO	P	BD	2010-09-27	2011-03-11	165	FIN TTO	51	-	-	121	1	1	NO	-	-	-	-
V	CA COLORRECTAL	P	BD	2010-09-27	2013-01-29	855	FIN TTO	3	605	-	-	-	-	SI	2	403	-	-
V	CA CEREBRO	P	BD	2010-10-04	2010-11-05	32	EXITUS	31	-	-	-	-	1	SI	1	16	-	-
V	CA PANCREAS	P	BI	2010-10-15	2011-08-09	298	FIN TTO	32	-	-	-	-	-	SI	1	140	-	-
M	CA MAMA	P	BI	2010-10-18	2011-06-07	232	FIN TTO	27	-	-	-	-	-	SI	2	3	-	-
M	LINF NO HODGKIN	P	BI	2010-10-20	2011-05-17	209	FIN TTO	11	-	-	-	8	-	SI	1	203	-	-
V	CA GASTRICO	P	BI	2010-10-21	2010-12-29	69	FIN TTO	13	-	-	-	-	-	NO	-	-	-	-
M		P	BI	2010-10-25	2011-05-07	194	EXITUS	30	-	-	-	-	7	NO	-	-	-	-
M	CA MAMA	P	BI	2010-10-29	2011-08-21	296	EXITUS	36	-	-	-	-	-	SI	1	62	-	-
M	CA OVARIO	P	BD	2010-11-03	2011-11-05	367	EXITUS	11	-	-	-	-	-	SI	2	196	-	-
V	CA COLORRECTAL	P	BI	2010-11-04	2010-12-28	54	DERMATITIS	18	19	-	19	-	-	NO	-	-	-	-
V	CA COLORRECTAL	P	BI	2010-11-05	2011-03-24	139	FIN TTO	7	-	-	-	-	-	NO	-	-	-	-
M	INFECCION	P	BI	2010-11-08	2011-04-06	149	MIGRACIÓN	25	-	-	-	1	1	NO	-	-	-	-
M	CA OVARIO	P	BI	2010-11-10	2011-07-11	243	EXITUS	32	-	-	-	-	-	NO	-	-	-	-
V	CA COLORRECTAL	P	BI	2010-11-12	2011-07-12	242	MIGRACIÓN	15	222	-	-	-	-	SI	6	152	-	-
M	CA OVARIO	P	BI	2010-11-18	2011-04-10	143	EXITUS	5	-	-	-	-	-	NO	-	-	-	-
M		P	CD	2010-11-18	2011-05-23	186	FIN TTO	12	-	-	-	-	-	SI	1	21	-	-
V	CA COLORRECTAL	P	BD	2010-11-23	2011-03-04	101	EXITUS	9	-	-	-	-	-	NO	-	-	-	-
V	SARCOMA	P	BI	2010-11-24	2011-03-30	126	EXITUS	24	-	-	-	-	8	SI	1	84	-	-
M	CA OVARIO	P	BI	2010-12-02	2011-05-25	174	FIN TTO	30	-	-	-	-	-	SI	6	26	-	-
V	CA PANCREAS	P	BI	2010-12-02	2011-07-14	224	FIN TTO	57	-	-	-	15	-	NO	-	-	-	-
V	CA COLORRECTAL	P	BI	2010-12-03	2012-02-02	426	FIN TTO	14	-	-	-	-	-	SI	1	61	-	-
M	ANEMIA	P	BI	2010-12-16	2011-04-01	106	MIGRACIÓN	25	-	-	-	1	1	NO	-	-	-	-
M	CA COLORRECTAL	P	BD	2010-12-21	2012-06-12	539	EXITUS	51	-	-	-	-	-	NO	-	-	-	-
M	SARCOMA	P	BI	2010-12-23	2012-01-11	384	FIN TTO	1	-	-	-	-	-	SI	1	90	-	-
M	ISQUEMIA CRONICA	P	BD	2010-12-27	2010-12-29	2	EXITUS	12	-	-	-	-	-	NO	-	-	-	-
M	CA ANAL	P	BI	2010-12-28	2011-03-16	78	FIN TTO		-	-	-	-	-	SI	1	8	-	-
M	CA OVARIO	P	BD	2010-12-29		-40541		111
V	CA COLORRECTAL	P	BD	2010-12-30	2013-02-25	788	OBSTRUCCIÓN	26	-	-	-	6	-	SI	13	156	-	-
V	INFECCION	P	BI	2011-01-11	2012-07-04	540	EXITUS	4	-	-	-	-	-	NO	-	-	-	-
V	CA COLORRECTAL	P	BD	2011-01-17	2011-02-09	23	RECAMBIO	1	-	-	-	-	-	NO	-	-	-	-
M	CA MAMA	P	BI	2011-01-19	2011-03-06	46	EXITUS	15	-	-	-	-	-	NO	-	-	-	-
M	SARCOMA	P	BD	2011-01-19	2011-05-11	112	FIN TTO	1	-	-	-	-	-	SI	2	23	-	-
V		P	BI	2011-01-19	2011-02-15	27	EXITUS	14	-	-	-	-	-	NO	-	-	-	-
M	CA COLORRECTAL	P	BI	2011-01-21	2011-07-11	171	FIN TTO	1	-	-	-	-	-	NO	-	-	-	-
V	SMD	P	BI	2011-01-25	2011-05-06	101	FIN TTO	8	-	-	-	-	-	NO	-	-	-	-
M	LINF HODGKIN	P	BI	2011-01-26	2011-03-22	55	FIN TTO	33	-	-	-	-	-	NO	-	-	1	5
M	SMD	P	BI	2011-02-01	2011-09-28	239	EXITUS	46	-	-	-	-	7	SI	1	162	-	-
V	CA COLORRECTAL	P	BI	2011-02-02	2012-01-10	342	FIN TTO	6	-	-	189	-	-	NO	-	-	-	-
M	CA MAMA	P	BD	2011-02-03	2011-03-23	48	EXITUS	12	-	-	-	-	1	NO	-	-	-	-
M	CA COLORRECTAL	P	BI	2011-02-04	2011-06-23	139	EXITUS	6	-	-	-	-	3	SI	1	120	-	-
V	CA COLORRECTAL	P	BI	2011-02-09	2011-04-12	62	EXITUS	13	-	-	-	-	-	NO	-	-	-	-
V	CA PANCREAS	P	BI	2011-02-11	2011-06-06	115	FIN TTO	8	-	-	-	-	-	NO	-	-	-	-
V	CA COLORRECTAL	P	BI	2011-02-16	2011-04-21	64	EXITUS	25	-	-	-	-	1	NO	-	-	-	-
M	CA PULMON	P	BD	2011-02-16	2011-09-27	223	FIN TTO	21	-	8	-	17	-	SI	1	29	-	-
M	CA MAMA	P	BD	2011-02-21	2011-07-14	143	FIN TTO	95	-	-	-	-	11	SI	5	11	-	-
V	CA COLORRECTAL	P	BI	2011-02-21	2013-02-06	716	FIN TTO	20	605	-	-	-	-	SI	4	128	-	-
V	CA COLORRECTAL	P	BI	2011-02-25	2011-08-13	169	EXITUS	16	-	-	-	-	-	SI	3	60	-	-
M	CA MAMA	P	BD	2011-03-02	2011-06-27	117	INFECCIÓN	17	-	-	-	-	1	SI	1	85	-	-
V	CA PULMON	P	BI	2011-03-15	2011-07-19	126	FIN TTO	3	-	-	-	-	-	SI	1	8	-	-
M	CA MAMA	P	CI	2011-03-16	2011-05-23	68	EXITUS	14	-	-	-	-	-	NO	-	-	-	-
V	CA VEJIGA	P	BI	2011-03-17	2011-07-02	107	EXITUS	7	-	-	-	-	-	NO	-	-	-	-
V		P	BI	2011-03-21	2011-04-14	24	FIN TTO		-	-	-	-	-	NO	-	-	-	-
M	CA COLORRECTAL	P	CI	2011-03-23		-40625		2
V	CA PULMON	P	BI	2011-03-25	2011-04-19	25	OBSTRUCCIÓN	6	-	-	-	-	-	NO	-	-	-	-
M	INFECCION	P	BI	2011-04-06	2011-12-27	265	INFECCIÓN	2	93	-	2	2	-	NO	-	-	-	-
M	CA MAMA	P	BI	2011-04-08	2011-06-23	76	EXITUS	14	-	-	-	-	7	SI	1	38	-	-
M	ANEMIA	P	CI	2011-04-08	2011-08-26	140	OBSTRUCCIÓN	69	134	-	-	-	-	NO	-	-	-	-
V	CA COLORRECTAL	P	CD	2011-04-08	2012-08-10	490	RECAMBIO	52	-	-	-	-	-	SI	9	39	-	-
V	CA COLORRECTAL	P	BI	2011-04-08	2012-05-07	395	OBSTRUCCIÓN	29	335	-	-	-	-	SI	10	173	-	-
V	CA VEJIGA	P	BD	2011-04-11	2011-11-05	208	FIN TTO	68	-	-	-	-	-	SI	8	44	-	-
M	CA COLORRECTAL	P	BI	2011-04-12	2012-10-17	554	MIGRACIÓN	85	-	-	-	-	-	SI	8	128	-	-
M	CA COLORRECTAL	P	BI	2011-04-13	2012-12-27	624	FIN TTO	5	-	-	-	279	-	SI	11	36	-	-
M	LINF NO HODGKIN	P	BD	2011-04-15	2011-11-15	214	INFECCIÓN	15	-	-	-	-	-	NO	-	-	-	-
M	LINF HODGKIN	P	BI	2011-04-27	2011-10-01	157	INFECCIÓN	5	-	-	-	-	1	SI	1	22	-	-
M	SARCOMA	P	BD	2011-04-28	2011-07-14	77	INFECCIÓN	1	-	-	-	-	-	NO	-	-	-	-
M	SARCOMA	P	BI	2011-04-29	2011-08-20	113	EXITUS	41	-	-	-	-	-	NO	-	-	-	-
M	CA ENDOMETRIO	P	BD	2011-04-29	2012-03-21	327	FIN TTO	24	-	-	-	5	5	NO	-	-	-	-
M	CA PULMON	P	BD	2011-05-04	2011-12-05	215	EXITUS	39	-	-	-	-	-	SI	2	20	-	-
V	CA COLORRECTAL	P	CI	2011-05-09	2012-01-10	246	MIGRACIÓN	2	226	-	-	-	-	SI	6	100	-	-
V	CA ESOFAGO	P	BI	2011-05-10	2011-08-23	105	EXITUS	14	-	-	-	-	-	NO	-	-	-	-
V	LINF NO HODGKIN	P	BD	2011-05-11	2011-10-10	152	FIN TTO	71	-	-	-	-	-	NO	-	-	-	-
V	CA PROSTATA	P	BD	2011-05-12	2012-08-28	474	TROMBOSIS	3	-	-	355	1	1	SI	3	19	4	375
M	CA CERVIX	P	BD	2011-05-13	2011-06-03	21	FIN TTO	6	-	-	-	-	7	NO	-	-	-	-
M	CA ANAL	P	BI	2011-05-13	2011-06-30	48	FIN TTO	27	-	-	-	-	-	NO	-	-	-	-
M	CA COLORRECTAL	P	BI	2011-05-16	2011-12-27	225	FIN TTO	41	-	-	-	1	1	NO	-	-	-	-
M	CA MAMA	P	BI	2011-05-18	2012-03-28	315	EXITUS	24	-	-	-	-	-	SI	2	50	-	-
M	CA MAMA	P	BD	2011-05-27	2011-11-25	182	ROTURA	1	-	-	-	-	-	SI	2	3	-	-
V	CA COLORRECTAL	P	BD	2011-05-30	2011-06-19	20	EXITUS	69	-	-	-	-	-	NO	-	-	-	-
V	CA COLORRECTAL	P	BI	2011-06-01	2012-11-30	548	FIN TTO	21	-	-	-	-	-	NO	-	-	-	-
V	CA VEJIGA	P	BI	2011-06-08	2011-11-04	149	MIGRACIÓN	34	99	-	-	-	-	NO	-	-	-	-
V	CA COLORRECTAL	P	BI	2011-06-09	2012-02-29	265	EXITUS	15	-	-	-	-	6	SI	3	27	-	-
M	LINF HODGKIN	P	BD	2011-06-10	2011-09-26	108	FIN TTO	58	-	-	-	-	-	SI	2	75	-	-
M	CA COLORRECTAL	P	BI	2011-06-13	2012-07-27	410	OBSTRUCCIÓN	23	-	-	-	-	-	SI	13	1	-	-
M	CA MAMA	P	BI	2011-06-15	2011-11-30	168	FIN TTO	9	-	-	-	1	1	SI	1	35	-	-
M	INFECCION	P	BI	2011-06-16	2011-07-20	34	FIN TTO	3	-	-	-	21	-	NO	-	-	-	-
M	CA COLORRECTAL	P	BD	2011-06-21	2011-07-08	17	OBSTRUCCIÓN	18	-	-	-	-	-	NO	-	-	-	-
V	LINF NO HODGKIN	P	BI	2011-06-23	2011-10-31	130	FIN TTO	41	-	-	-	-	-	NO	-	-	-	-
V	CA COLORRECTAL	P	BD	2011-06-23	2012-05-14	326	MIGRACIÓN	6	296	-	-	-	-	SI	3	13	-	-
M	CA CERVIX	P	BD	2011-06-24	2011-08-05	42	FIN TTO	6	-	-	-	-	3	NO	-	-	-	-
M	CA MAMA	P	BD	2011-06-27	2011-09-23	88	FIN TTO	1	-	-	-	-	-	NO	-	-	-	-
M	CA MAMA	P	BD	2011-06-29	2011-08-02	34	EXITUS	2	-	-	-	1	1	NO	-	-	-	-
V	LMA	P	BI	2011-06-30	2012-06-12	348	FIN TTO	46	-	-	-	-	-	SI	1	49	-	-
M	CA COLORRECTAL	P	BD	2011-07-06	2012-07-02	362	FIN TTO	22	-	-	-	-	-	SI	5	23	3.2	4
V	CA GASTRICO	P	BI	2011-07-06	2011-12-23	170	FIN TTO	23	-	-	-	-	-	SI	1	27	-	-
V	CA GASTRICO	P	BI	2011-07-07	2011-12-29	175	FIN TTO	11	111	-	83	-	-	SI	4	76	-	-
M	CA PULMON	P	BI	2011-07-08	2012-05-08	305	FIN TTO	58									-	-
M	CA PANCREAS	P	BD	2011-07-11	2012-08-07	393	FIN TTO	11	-	-	-	-	2	SI	1	311	-	-
V	CA COLORRECTAL	P	BD	2011-07-12	2011-09-29	79	FIN TTO	46	-	-	-	-	-	NO	-	-	1	6
M	CA GASTRICO	P	BI	2011-07-20	2012-07-04	350	EXITUS	111	246	-	-	-	-	NO	-	-	-	-
M	SARCOMA	P	BI	2011-07-27	2013-09-24	790	EXITUS	8	485	28	-	-	2	SI	9	32	1	28
M	CA MAMA	P	BD	2011-08-01	2011-09-09	39	PETICIÓN PACIENTE	68	-	-	-	-	-	NO	-	-	1	4
M	CA PULMON	P	BD	2011-08-03	2013-01-09	522	EXITUS	2	-	-	14	-	-	SI	2	184	1	14
V	LINF NO HODGKIN	P	BD	2011-08-05	2011-09-17	43	FIN TTO	3	-	-	-	-	-	NO	-	-	-	-
V	LLA	P	SI	2011-08-08	2011-11-29	113	EXITUS	60	-	-	-	-	-	NO	-	-	-	-
V	CA COLORRECTAL	P	BD	2011-08-09	2012-10-05	423	MIGRACIÓN	22	322	-	-	-	-	SI	6	8	-	-
M	CA MAMA	P	BI	2011-08-10	2012-01-21	165	FIN TTO	4	-	-	-	-	-	SI	2	29	-	-
V	CA COLORRECTAL	P	BI	2011-08-16	2011-09-02	17	TROMBOFLEBITIS	7	-	-	-	-	-	NO	-	-	-	-
V	CA VEJIGA	P	BI	2011-08-17	2012-01-23	159	EXITUS	56	-	-	-	-	-	SI	1	48	-	-
M	CA MAMA	P	BI	2011-08-18	2012-09-10	389	FIN TTO	9	-	-	-	-	-	SI	3	176	-	-
M	CA GASTRICO	P	BI	2011-08-18	2012-03-01	196	FIN TTO	3	-	-	-	-	-	NO	-	-	-	-
M	CA MAMA	P	BD	2011-08-24	2011-11-16	84	EXITUS	23	-	-	-	-	-	NO	-	-	-	-
M	CA PANCREAS	P	CD	2011-08-25	2012-02-01	160	EXITUS	42	-	11	-	-	1	SI	4	15	-	-
M	ANEMIA	P	CI	2011-08-26	2012-08-17	357	MIGRACIÓN	9	-	-	-	-	-	SI	4	7	-	-
M	CA MAMA	P	BD	2011-08-29	2012-02-15	170	FIN TTO	9	-	-	-	-	-	SI	2	136	-	-
V	INFECCION	P	BI	2011-08-31	2011-10-08	38	INFECCIÓN	14	-	-	-	-	-	NO	-	-	-	-
V	LINF NO HODGKIN	P	BD	2011-09-02	2012-03-15	195	EXITUS	5	-	-	-	-	-	SI	1	189	-	-
V	CA COLORRECTAL	P	BD	2011-09-02	2011-11-03	62	EXITUS	2	-	-	-	-	-	NO	-	-	-	-
V	INFECCION	P	BD	2011-09-02	2011-09-30	28	FIN TTO	64	-	-	-	-	-	SI	1	12	-	-
V	CA COLORRECTAL	P	BI	2011-09-05	2012-12-11	463	OBSTRUCCIÓN	9	449	-	-	-	-	SI	6	35	-	-
V	CA PROSTATA	P	BI	2011-09-05	2011-11-09	65	FIN TTO	14	-	-	-	-	-	SI	2	30	-	-
M	CA COLORRECTAL	P	BI	2011-09-08	2012-03-16	190	MIGRACIÓN	19	182	-	-	-	-	SI	1	19	-	-
V	LLC	P	BI	2011-09-12	2012-01-23	133	FIN TTO	24	-	-	-	-	-	NO	-	-	-	-
M	CA MAMA	P	CI	2011-09-12	2012-03-06	176	FIN TTO	36	-	-	-	-	-	SI	2	29	-	-
V	SARCOMA	P	BI	2011-09-19	2012-07-03	288	FIN TTO	18	186	-	-	-	-	SI	2	195	-	-
V	CA COLORRECTAL	P	CI	2011-09-21	2012-03-05	166	FIN TTO	12	-	-	-	-	-	NO	-	-	-	-
M	CA OVARIO	P	CI	2011-09-22	2012-10-13	387	EXITUS	21	-	-	-	-	-	NO	-	-	-	-
M	CA MAMA	P	BD	2011-09-22	2012-02-08	139	FIN TTO	26	-	-	-	-	-	SI	1	83	-	-
V	CA VEJIGA	P	BI	2011-09-23	2012-04-01	191	EXITUS	14	17	-	-	-	-	SI	3	38	-	-
M	CA MAMA	P	BI	2011-09-27	2012-02-22	148	EXITUS	36	-	-	-	-	-	NO	-	-	-	-
M	CA COLORRECTAL	P	BI	2011-09-29	2012-06-19	264	FIN TTO		-	-	-	-	1	SI	1	125	-	-
V	MELANOMA	P	BI	2011-09-30		-40816		46
V	CA VEJIGA	P	BI	2011-10-06	2012-10-29	389	FIN TTO	31	43	-	-	-	-	SI	6	109	-	-
M	CA PANCREAS	P	BD	2011-10-07	2012-09-20	349	FIN TTO	14	-	-	-	-	3	SI	1	87	-	-
M	LINF NO HODGKIN	P	BD	2011-10-07	2012-06-12	249	FIN TTO	5	-	-	-	-	-	SI	1	81	-	-
M	CA OVARIO	P	BI	2011-10-10	2011-11-09	30	EXITUS	20	-	-	-	-	-	NO	-	-	-	-
M	CA PANCREAS	P	BI	2011-10-13	2012-04-19	189	EXITUS	22	-	-	-	-	-	SI	1	36	-	-
M	LINF NO HODGKIN	P	BI	2011-10-24	2012-03-26	154	FIN TTO	13	-	-	-	-	-	NO	-	-	-	-
V	CA VEJIGA	P	BI	2011-10-27	2012-02-13	109	FIN TTO	33	-	-	-	-	-	NO	-	-	-	-
M	CA MAMA	P	BD	2011-11-02	2012-06-21	232	FIN TTO	46	-	-	-	-	-	SI	1	85	-	-
M	CA PANCREAS	P	BD	2011-11-03	2012-09-10	312	MIGRACIÓN	3	281	-	-	-	1	SI	7	74	1	130
V	CA VEJIGA	P	BI	2011-11-04	2011-12-01	27	FIN TTO	15	-	-	-	-	-	NO	-	-	-	-
V	LINF NO HODGKIN	P	BI	2011-11-07	2012-03-12	126	FIN TTO	31	42	-	-	-	1	NO	-	-	-	-
M	SD MALABSORCION	P	BI	2011-11-09	2012-07-05	239	OBSTRUCCIÓN	3	-	5	-	-	-	SI	3	79	-	-
M	CA PULMON	P	BI	2011-11-11	2011-12-12	31	EXITUS	5	-	-	-	-	-	NO	-	-	-	-
V	CA PANCREAS	P	BD	2011-11-14	2012-01-17	64	EXITUS	13	-	-	-	-	1	NO	-	-	-	-
M	CA MAMA	P	BD	2011-11-14	2012-03-26	133	FIN TTO	13	-	-	-	-	-	SI	1	52	-	-
M	CA OVARIO	P	BI	2011-11-18	2012-03-02	105	EXITUS	60	-	-	-	-	-	NO	-	-	-	-
V	CA COLORRECTAL	P	BI	2011-11-21	2013-02-26	463	FIN TTO	6	-	-	-	-	-	SI	6	71	4	11
M	CA MAMA	P	BI	2011-11-21	2011-12-12	21	FIN TTO	49	-	3	-	3	-	NO	-	-	-	-
M	CA OVARIO	P	BI	2011-11-23	2012-11-02	345	OBSTRUCCIÓN	11	331	-	-	-	1	SI	5	64	-	-
M	CA MAMA	P	BD	2011-11-23	2012-08-20	271	EXITUS	22	-	-	-	-	-	NO	-	-	-	-
M	CA MAMA	P	BD	2011-11-24	2012-04-13	141	FIN TTO	24	69	-	-	-	1	SI	1	8	-	-
M	CA MAMA	P	BD	2011-11-24	2012-05-04	162	FIN TTO	25	-	-	-	-	-	NO	-	-	-	-
V	CA PANCREAS	P	CI	2011-11-25	2012-06-07	195	MIGRACIÓN	1	186	-	-	-	-	SI	1	186	1	118
M	CA OVARIO	P	BI	2011-11-28	2011-12-17	19	EXITUS	8	-	-	-	-	-	NO	-	-	-	-
M	CA MAMA	P	BI	2011-12-01	2012-02-28	89	FIN TTO	16	-	-	-	15	-	SI	1	28	1	8
M	CA MAMA	P	BI	2011-12-05	2012-05-11	158	FIN TTO	16	-	-	-	-	-	NO	-	-	4	119
V	CA PULMON	P	CD	2011-12-15	2012-04-28	135	EXITUS	3	-	-	-	-	-	SI	1	40	-	-
V	LMA	P	BD	2011-12-15	2012-01-03	19	TROMBOFLEBITIS	16	-	19	-	-	-	NO	-	-	-	-
V	LINF HODGKIN	P	CI	2011-12-19	2012-04-27	130	EXITUS	4	-	-	-	-	-	NO	-	-	-	-
M	INFECCION	P	BD	2011-12-29	2012-12-04	341	FIN TTO	27	-	-	-	-	-	SI	1	1	-	-
V	CA PANCREAS	P	BI	2012-01-02	2012-07-09	189	FIN TTO	35	-	-	-	-	-	SI	1	37	-	-
V	SARCOMA	P	BD	2012-01-05	2013-01-21	382	EXITUS	44	-	-	-	-	-	SI	3	32	-	-
V	CA COLORRECTAL	P	BD	2012-01-11	2012-10-18	281	MIGRACIÓN	1	61	-	-	-	-	SI	7	174	-	-
V	INFECCION	P	BD	2012-01-12	2012-01-31	19	FIN TTO	9	-	-	-	-	-	NO	-	-	-	-
M	CA MAMA	P	CI	2012-01-13	2012-03-01	48	MIGRACIÓN	86	34	3	-	3	-	SI	1	20	-	-
M	CA OVARIO	P	CI	2012-01-16	2013-10-16	639	EXITUS	3	-	-	-	-	2	SI	2	60	-	-
M	LINF NO HODGKIN	P	BI	2012-01-18	2012-02-19	32	EXITUS	26	-	-	-	-	1	NO	-	-	-	-
M	CA MAMA	P	BD	2012-01-25	2012-07-30	187	FIN TTO	13	-	-	-	1	-	SI	1	153	-	-
M	LINF NO HODGKIN	P	BI	2012-01-25	2012-10-18	267	FIN TTO	21	-	-	-	-	-	SI	1	191	-	-
M	CA MAMA	P	BD	2012-01-26	2013-02-01	372	FIN TTO	5	280	-	-	-	-	NO	-	-	-	-
M	LMA	P	CI	2012-01-27	2012-06-11	136	FIN TTO	20	-	-	-	-	-	NO	-	-	1	35
V	LINF HODGKIN	P	BI	2012-01-30	2012-06-19	141	FIN TTO	19	-	-	-	-	-	NO	-	-	-	-
V	CA COLORRECTAL	P	CI	2012-02-01	2012-06-12	132	FIN TTO	24	-	-	-	-	-	NO	-	-	-	-
M	CA MAMA	P	BD	2012-02-03	2012-09-14	224	MIGRACIÓN	16	224	-	224	-	-	NO	-	-	-	-
M	CA MAMA	P	BD	2012-02-06	2012-05-21	105	FIN TTO	19	-	-	-	-	-	SI	1	25	-	-
V	CA COLORRECTAL	P	BI	2012-02-07	2012-07-16	160	FIN TTO	12	-	-	-	-	-	SI	8	56	-	-
M	CA MAMA	P	BI	2012-02-08	2012-04-19	71	EXITUS	19	-	13	-	-	2	NO	-	-	-	-
M	LINF HODGKIN	P	BD	2012-02-08	2012-07-17	160	EXITUS	19	-	-	-	-	-	SI	2	11	2	32
V	CA COLORRECTAL	P	BI	2012-02-09	2012-06-07	119	FIN TTO	5	-	-	-	1	1	NO	-	-	-	-
M	CA PANCREAS	P	BI	2012-02-10	2012-05-26	106	EXITUS	12	-	-	-	-	-	NO	-	-	-	-
M	CA MAMA	P	CI	2012-02-13	2012-04-13	60	FIN TTO	22	-	-	-	-	8	NO	-	-	4	75
M	SARCOMA	P	BI	2012-02-15	2012-07-13	149	INFECCIÓN	2	-	-	-	1	-	SI	2	39	1	127
V	MIELOMA MULTIPLE	P	BI	2012-02-15	2012-02-22	7	EXITUS	27	-	-	-	-	1	NO	-	-	-	-
V	CA GASTRICO	P	BI	2012-02-16	2012-09-13	210	EXITUS	1	-	-	-	-	-	SI	4	21	1	63
M	INFECCION	P	BD	2012-02-17	2012-02-20	3	TROMBOSIS	2	-	1	-	-	-	NO	-	-	-	-
M	ISQUEMIA CRONICA	P	BI	2012-02-17	2012-04-21	64	EXITUS	2	-	-	-	-	-	NO	-	-	-	-
M	LMA	P	BI	2012-02-20	2012-04-21	61	FIN TTO	28	-	-	-	-	-	NO	-	-	-	-
M	SARCOMA	P	BI	2012-02-20	2012-08-22	184	INFECCIÓN	44	-	-	185	-	-	SI	3	39	-	-
M	CA MAMA	P	BI	2012-02-22	2013-01-11	324	FIN TTO	15	204	-	-	-	-	SI	2	274	-	-
M	INFECCION	P	BI	2012-02-23	2012-03-21	27	FIN TTO	27	19	-	-	-	5	SI	1	8	-	-
V	CA PANCREAS	P	BI	2012-02-23	2012-09-04	194	FIN TTO	14	-	-	-	-	-	SI	1	32	-	-
M	CA PULMON	P	BI	2012-02-24	2012-05-31	97	FIN TTO	7	-	-	-	-	-	NO	-	-	-	-
V	LINF NO HODGKIN	P	BI	2012-02-27	2012-05-19	82	FIN TTO	6	58	-	-	-	-	NO	-	-	1	73
M	CA MAMA	P	CI	2012-03-01	2012-04-12	42	FIN TTO	15	21	-	-	-	-	NO	-	-	-	-
M	CA MAMA	P	BD	2012-03-02	2012-06-05	95	FIN TTO	36	-	-	-	-	4	SI	2	88	-	-
M	LINF NO HODGKIN	P	BI	2012-03-05	2012-11-06	246	FIN TTO	14	-	-	-	-	-	SI	7	22	-	-
V	CA COLORRECTAL	P	BD	2012-03-08	2012-07-18	132	FIN TTO	13	-	-	-	-	-	SI	2	34	-	-
V	CA ESOFAGO	P	BD	2012-03-12	2012-07-03	113	FIN TTO	18	-	-	-	-	2	SI	1	30	1	1
M	CA MAMA	P	BI	2012-03-14	2012-07-12	120	FIN TTO	22	-	-	-	-	-	SI	2	26	-	-
M	CA COLORRECTAL	P	BI	2012-03-15	2012-08-03	141	MIGRACIÓN	7	138	-	-	-	-	SI	3	21	-	-
M	CA MAMA	P	CI	2012-03-16	2012-04-30	45	FIN TTO	35	-	-	-	-	3	NO	-	-	-	-
V	CA COLORRECTAL	P	BI	2012-03-19	2012-10-16	211	MIGRACIÓN	17	156	-	-	-	-	SI	4	57	-	-
V	LINF HODGKIN	P	BI	2012-03-21	2012-07-27	128	FIN TTO	6	-	-	-	-	-	SI	1	30	4	23
M	LINF NO HODGKIN	P	BD	2012-03-23	2012-07-02	101	FIN TTO	1	-	-	-	-	-	NO	-	-	-	-
V	INFECCION	P	CI	2012-03-24	2012-04-19	26	MIGRACIÓN	4	1	-	-	-	-	NO	-	-	-	-
V	CA GASTRICO	P	BI	2012-03-26	2012-05-02	37	FIN TTO	44	-	-	-	-	-	NO	-	-	-	-
M	LINF NO HODGKIN	P	BI	2012-03-28	2013-03-19	356	MIGRACIÓN	5	205	-	-	-	-	NO	-	-	-	-
V	CA PULMON	P	BI	2012-03-28	2012-04-30	33	FIN TTO	23	-	-	-	-	-	NO	-	-	-	-
M	CA MAMA	P	BD	2012-03-29	2012-09-28	183	FIN TTO	14	-	-	-	6	-	NO	-	-	3	4
M	CA COLORRECTAL	P	BD	2012-04-02	2012-07-17	106	OBSTRUCCIÓN	44	-	-	-	-	-	SI	5	30	1	57
M	CA MAMA	P	BI	2012-04-04	2013-03-25	355	EXITUS	22	314	-	-	-	-	SI	2	5	-	-
V	LINF NO HODGKIN	P	BI	2012-04-04	2012-09-25	174	FIN TTO	27	-	-	-	-	-	SI	1	73	-	-
V	SARCOMA	P	BD	2012-04-09	2012-11-22	227	EXITUS		-	-	-	-	-	NO	-	-	-	-
M	CA MAMA	P	CI	2012-04-11		-41010		84									-	-
M	SARCOMA	P	BD	2012-04-12	2013-12-11	608	FIN TTO	10	-	-	-	-	1	SI	5	145	-	-
V	LLC	P	BD	2012-04-14	2012-09-27	166	FIN TTO	14	-	-	-	-	-	NO	-	-	-	-
M	CA MAMA	P	BI	2012-04-16	2012-07-19	94	FIN TTO	16	-	-	-	-	-	SI	2	22	1	9
M	CA COLORRECTAL	P	BD	2012-04-16	2012-11-11	209	EXITUS	24	-	-	-	-	-	SI	1	102	-	-
V	CA COLORRECTAL	P	BI	2012-04-18	2012-10-17	182	FIN TTO	21	141	-	-	-	-	SI	1	169	-	-
M	LINF HODGKIN	P	BI	2012-04-23	2012-09-21	151	FIN TTO	26	-	-	-	-	-	SI	1	87	-	-
M	CA COLORRECTAL	P	BI	2012-04-26	2012-10-24	181	MIGRACIÓN	40	-	-	-	-	-	SI	2	167	-	-
V	CA PANCREAS	P	BI	2012-04-27	2013-01-17	265	FIN TTO	40	138	-	-	-	-	SI	6	68	-	-
V	CA COLORRECTAL	P	BI	2012-05-03	2013-01-29	271	FIN TTO	10	-	-	-	-	4	SI	1	75	-	-
M	CA OVARIO	P	BI	2012-05-07	2012-10-24	170	FIN TTO	12	-	-	-	-	-	SI	1	163	-	-
V	INFECCION	P	BD	2012-05-09	2012-06-25	47	FIN TTO	7	-	7	-	7	-	SI	1	40	2	7
M	CA MAMA	P	BD	2012-05-11	2012-06-27	47	FIN TTO	10	-	-	-	-	-	SI	1	13	-	-
V	CA COLORRECTAL	P	BD	2012-05-14	2012-08-13	91	FIN TTO	54	-	-	-	-	-	NO	-	-	-	-
V	CA COLORRECTAL	P	BI	2012-05-18	2013-08-01	440	FIN TTO	19	152	-	-	-	3	SI	9	165	-	-
V	LINF NO HODGKIN	P	CI	2012-05-18	2012-09-18	123	FIN TTO	1	-	-	-	25	-	SI	4	24	2	26
V	MIELOMA MULTIPLE	P	BD	2012-05-20	2012-06-08	19	FIN TTO	25	-	-	-	-	-	NO	-	-	-	-
V	CA COLORRECTAL	P	BI	2012-05-21	2013-01-04	228	MIGRACIÓN	2	155	-	-	-	-	SI	4	28	-	-
V	CA CABEZA Y CUELLO	P	BI	2012-05-25	2012-06-15	21	FIN TTO	26	-	-	-	-	-	NO	-	-	-	-
M	CA MAMA	P	BI	2012-05-31	2012-12-10	193	FIN TTO	10	145	-	-	-	-	SI	3	70	-	-
V	SARCOMA	P	BI	2012-06-01	2012-08-21	81	OBSTRUCCIÓN	64	-	-	-	-	11	SI	4	33	-	-
M	CA MAMA	P	BI	2012-06-04	2013-12-17	561	FIN TTO	9	255	-	-	-	-	SI	6	102	-	-
M	CA COLORRECTAL	P	BI	2012-06-06	2013-01-08	216	EXITUS	11	-	-	-	-	6	NO	-	-	-	-
M	CA MAMA	P	BI	2012-06-07	2012-11-13	159	INFECCIÓN	27	-	-	-	-	1	SI	2	56	-	-
V	CA COLORRECTAL	P	BI	2012-06-07	2012-12-14	190	MIGRACIÓN	65	189	21	-	-	-	NO	-	-	4	21
V	CA COLORRECTAL	P	BI	2012-06-08	2013-11-05	515	EXITUS	9	-	-	-	-	-	NO	-	-	-	-
M	CA ENDOMETRIO	P	BI	2012-06-14	2013-03-23	282	EXITUS	7	-	-	-	-	-	NO	-	-	-	-
M	LINF HODGKIN	P	CI	2012-06-15	2012-08-08	54	OBSTRUCCIÓN	2	-	-	-	-	3	NO	-	-	-	-
M	ISQUEMIA CRONICA	P	BI	2012-06-20	2013-01-21	215	FIN TTO	50	-	-	-	-	-	NO	-	-	-	-
M	SD MALABSORCION	P	BI	2012-06-22	2013-07-29	402	OBSTRUCCIÓN	1	-	-	-	-	-	SI	3	145	3	7
V	LINF NO HODGKIN	P	CD	2012-06-22	2012-07-19	27	OBSTRUCCIÓN	24	-	-	-	-	-	NO	-	-	-	-
M	LINF HODGKIN	P	BI	2012-06-25	2012-12-13	171	FIN TTO	22	42	-	-	-	-	SI	8	31	-	-
M	CA CERVIX	P	BI	2012-06-26	2013-01-08	196	FIN TTO	26	114	-	-	-	-	SI	1	101	-	-
M	CA MAMA	P	BD	2012-06-27	2012-12-17	173	FIN TTO	43	-	-	-	-	-	NO	-	-	-	-
M	CA COLORRECTAL	P	BD	2012-06-28	2013-07-06	273	EXITUS	22	-	-	-	-	-	SI	5	15	2	183
M	CA MAMA	P	BD	2012-06-29	2013-07-10	376	FIN TTO	16	-	-	-	-	3	SI	1	139	2	259
M	CA MAMA	P	BI	2012-07-02	2012-12-12	163	FIN TTO	12	-	-	-	1	1	SI	1	45	-	-
M	CA OVARIO	P	BI	2012-07-04	2013-01-21	201	FIN TTO	14	-	-	-	-	-	SI	1	121	-	-
M	SD MALABSORCION	P	BD	2012-07-09	2012-10-09	92	INFECCIÓN	18	93	92	92	93	1	SI	4	29	5	92
V	CA COLORRECTAL	P	BI	2012-07-12	2012-11-16	127	MIGRACIÓN	55	91	-	-	-	-	SI	5	62	2	12
V	CA COLORRECTAL	P	BD	2012-07-16	2013-06-17	336	RECAMBIO	2	226	-	-	-	-	SI	4	44	-	-
V	LMA	P	CD	2012-07-18	2012-10-22	96	FIN TTO	49	-	-	-	-	-	NO	-	-	-	-
M	CA MAMA	P	BD	2012-07-23	2013-07-17	359	RECAMBIO	28	54	-	-	-	-	SI	1	246	-	-
M	LINF HODGKIN	P	BI	2012-07-24	2013-03-06	225	FIN TTO	18	-	-	-	-	-	SI	1	79	-	-
M		P	BI	2012-07-26	2012-12-17	144	FIN TTO	76	-	-	-	-	-	SI	2	77	-	-
V	CA COLORRECTAL	P	BI	2012-07-27	2014-02-01	554	EXITUS	8	95	-	-	-	-	SI	4	34	1	34
M	CA COLORRECTAL	P	BI	2012-07-27	2012-09-21	56	FIN TTO	2	-	-	-	-	-	NO	-	-	-	-
V	ISQUEMIA CRONICA	P	BI	2012-07-30	2012-08-06	7	FIN TTO	41	-	-	-	-	-	NO	-	-	-	-
M	SARCOMA	P	BD	2012-07-31	2013-06-18	322	EXITUS	36	-	-	-	-	-	SI	2	254	-	-
M	LINF HODGKIN	P	BI	2012-08-01	2013-06-14	317	FIN TTO	31	-	-	-	-	-	SI	1	286	-	-
M	CA OVARIO	P	BI	2012-08-02	2013-05-03	274	FIN TTO	30	-	-	-	-	-	SI	9	8	-	-
V	CA COLORRECTAL	P	BD	2012-08-03	2013-03-15	224	FIN TTO	16	-	-	-	-	-	NO	-	-	-	-
M	CA COLORRECTAL	P	BI	2012-08-06	2012-11-20	106	FIN TTO	38	65	-	-	-	1	SI	1	72	-	-
M	CA COLORRECTAL	P	BD	2012-08-06	2013-03-05	211	MIGRACIÓN		-	-	-	-	1	SI	12	1	-	-
V	CA COLORRECTAL	P	CD	2012-08-08		-41129		6									-	-
V	SARCOMA	P	BI	2012-08-10	2012-10-17	68	EXITUS	10	-	-	-	-	-	NO	-	-	-	-
V	SARCOMA	P	BI	2012-08-13	2013-02-06	177	FIN TTO	2	-	-	-	-	-	NO	-	-	-	-
M	LMA	P	BI	2012-08-16	2012-11-28	104	FIN TTO		-	-	-	-	-	NO	-	-	-	-
V	SARCOMA	P	BI	2012-08-17		-41138		1									-	-
V	LLA	P	BD	2012-08-17	2012-08-28	11	EXITUS	6	-	-	-	-	-	NO	-	-	-	-
M	LINF NO HODGKIN	P	CD	2012-08-17	2012-11-09	84	FIN TTO	39	53	-	-	-	-	SI	1	45	-	-
V	SARCOMA	P	BI	2012-08-20	2013-04-24	247	OBSTRUCCIÓN	15	-	-	94	-	-	SI	3	130	4	93
V	CA PULMON	P	BI	2012-08-21	2012-12-03	104	FIN TTO	15	-	-	-	-	-	NO	-	-	-	-
M	LINF NO HODGKIN	P	BI	2012-08-23	2012-12-21	120	FIN TTO	3	-	-	-	-	-	NO	-	-	-	-
M	ANEMIA	P	BD	2012-08-24	2012-09-12	19	MIGRACIÓN	48	-	-	-	-	3	NO	-	-	-	-
M	CA MAMA	P	BI	2012-08-27	2013-08-06	344	FIN TTO	30	316	-	-	-	9	NO	-	-	-	-
V	CA COLORRECTAL	P	BI	2012-08-27	2013-03-13	198	INFECCIÓN	17	-	193	-	-	4	SI	11	25	-	-
M	CA COLORRECTAL	P	BI	2012-08-29	2013-03-03	186	EXITUS	4	-	-	-	-	-	SI	2	113	-	-
V	SARCOMA	P	BI	2012-08-31	2012-10-03	33	EXITUS	11	-	-	-	-	-	SI	1	3	-	-
M	LLA	P	BI	2012-09-03	2012-12-13	101	FIN TTO	42	-	-	-	-	31	NO	-	-	-	-
M	CA COLORRECTAL	P	BI	2012-09-04	2013-07-09	308	RECAMBIO	50	-	-	-	282	6	SI	2	79	-	-
M	CA MAMA	P	BD	2012-09-06	2013-09-06	365	INFECCIÓN	24	-	-	-	-	-	SI	1	104	-	-
M	SARCOMA	P	BD	2012-09-07	2013-01-16	131	FIN TTO	6	124	-	-	-	-	SI	3	5	2	31
V	CA PULMON	P	BD	2012-09-07	2013-01-18	133	EXITUS	7	-	-	-	-	-	NO	1	130	-	-
M	CA PANCREAS	P	BD	2012-09-10	2012-11-02	53	FIN TTO	48	-	-	-	-	-	NO	-	-	-	-
M	SD MALABSORCION	P	CI	2012-09-12	2013-09-05	358	FIN TTO	6	-	-	-	-	-	SI	3	97	-	-
V	LINF NO HODGKIN	P	BI	2012-09-14	2012-10-16	32	MIGRACIÓN	2	25	-	-	-	-	SI	1	6	-	-
M	INFECCION	P	BI	2012-09-15	2012-12-03	79	RECAMBIO	54	-	-	-	-	-	NO	-	-	-	-
V	CA PANCREAS	P	CD	2012-09-20	2013-10-28	403	MIGRACIÓN	4	-	21	-	28	-	SI	14	14	5	35
V	LMA	P	CD	2012-09-24	2012-10-16	22	FLEBITIS		-	-	-	14	-	NO	-	-	2	14
V	SARCOMA	P	BI	2012-09-25		-41177		12
M	ISQUEMIA CRONICA	P	BD	2012-09-25	2012-11-12	48	FIN TTO	9	-	-	-	-	-	NO	-	-	-	-
M	CA MAMA	P	BD	2012-09-28	2012-12-07	70	FIN TTO	4	-	-	-	-	-	SI	1	130	-	-
M	CA PANCREAS	P	BD	2012-10-01	2012-11-06	36	EXITUS	3	-	32	-	-	-	NO	-	-	-	-
M	CA VIA BILIAR	P	BD	2012-10-09	2012-11-07	29	FIN TTO	12	-	-	-	-	1	NO	-	-	-	-
V	LMA	P	BI	2012-10-11	2013-01-28	109	FIN TTO	7	-	-	-	-	-	SI	1	109	-	-
V	LMA	P	BI	2012-10-14	2012-11-13	30	FIN TTO	12	-	-	-	-	-	NO	-	-	-	-
V	LINF NO HODGKIN	P	BI	2012-10-15	2013-01-02	79	FIN TTO	52	-	-	-	-	-	SI	1	79	-	-
V	CA COLORRECTAL	P	BI	2012-10-15	2013-10-25	355	FIN TTO	14	-	-	-	-	8	SI	1	318	4	8
M	CA MAMA	P	BD	2012-10-15	2013-01-18	95	FIN TTO		-	-	-	-	-	SI	1	60	-	-
M	CA COLORRECTAL	P	BD	2012-10-16		-41198		16
M	CA MAMA	P	BD	2012-10-17	2013-02-01	107	FIN TTO	31	-	-	-	-	1	NO	-	-	2	44
M	CA COLORRECTAL	P	BI	2012-10-17	2013-04-25	190	OBSTRUCCIÓN	4	-	-	-	-	-	SI	16	14	-	-
V	CA GASTRICO	P	BD	2012-10-18	2012-12-02	45	EXITUS	34	-	-	-	-	-	NO	-	-	-	-
M	CA ENDOMETRIO	P	BI	2012-10-19	2013-06-20	244	FIN TTO	39	-	-	-	-	-	SI	3	55	-	-
M	CA COLORRECTAL	P	CD	2012-10-23	2013-08-06	287	FIN TTO	9	-	-	-	-	-	SI	3	71	-	-
V	CA RENAL	P	BD	2012-10-25	2012-12-21	57	OBSTRUCCIÓN	12	-	-	-	-	-	SI	3	41	-	-
V	LINF NO HODGKIN	P	BI	2012-10-26	2013-01-31	97	FIN TTO	11	-	-	-	-	-	NO	-	-	-	-
M	CA MAMA	P	CD	2012-10-29	2013-01-21	84	FIN TTO	11	-	-	-	-	-	SI	1	72	-	-
V	CA PULMON	P	BD	2012-10-31	2013-02-13	105	FIN TTO	4	-	-	-	-	-	NO	-	-	-	-
M	CA OVARIO	P	BD	2012-11-02	2012-11-20	18	FIN TTO	2	-	-	-	-	-	SI	1	3	-	-
M	LMA	P	BD	2012-11-08	2012-12-21	43	FIN TTO	26	-	-	-	-	-	NO	-	-	-	-
M	LINF NO HODGKIN	P	BD	2012-11-12	2013-05-24	193	FIN TTO	64	-	-	-	-	-	SI	2	117	-	-
V	CA COLORRECTAL	P	BI	2012-11-13	2014-03-27	499	FIN TTO	3	-	-	-	-	-	SI	2	232	-	-
V	LMA	P	BD	2012-11-15	2012-12-20	35	FIN TTO	19	-	-	-	-	-	NO	-	-	-	-
M	SARCOMA	P	BD	2012-11-15	2013-04-30	166	FIN TTO		155	-	-	-	7	SI	2	42	-	-
V	CA COLORRECTAL	P	BI	2012-11-15		-41228		23
V	CA COLORRECTAL	P	BI	2012-11-16	2013-05-28	193	FIN TTO	24	-	10	-	-	-	SI	3	78	-	-
V	CA COLORRECTAL	P	BI	2012-11-20	2013-05-08	169	DESCONOCIDO	43	-	23	-	23	-	NO	-	-	-	-
V	CA PANCREAS	P	BI	2012-11-22	2013-10-02	314	FIN TTO		-	-	-	-	-	SI	3	83	2	11
V	CA COLORRECTAL	P	BI	2012-11-22		-41235		20
V	CA PANCREAS	P	BI	2012-11-26	2013-06-15	201	EXITUS		121	-	-	-	-	SI	1	121	-	-
V	CA COLORRECTAL	P	BI	2012-11-27		-41240		22
M	LINF HODGKIN	P	BI	2012-11-28	2013-04-23	146	FIN TTO	23	-	16	-	-	-	SI	3	22	-	-
M	CA PULMON	P	BI	2012-11-29	2013-04-09	131	FIN TTO	6	-	-	-	-	-	NO	-	-	-	-
M	CA MAMA	P	BD	2012-11-30	2013-01-31	62	FIN TTO	1	-	-	-	-	-	NO	-	-	-	-
M	CA PANCREAS	P	BI	2012-12-07	2012-12-22	15	EXITUS	10	-	-	-	-	-	NO	-	-	-	-
V	CA COLORRECTAL	P	BI	2012-12-10	2013-04-24	135	EXITUS	26	-	-	-	-	2	SI	2	45	-	-
V	CA COLORRECTAL	P	BI	2012-12-11	2013-07-29	230	ARRANCAMIENTO	31	-	-	-	-	-	NO	-	-	-	-
M	LLA	P	BI	2012-12-12	2013-09-30	292	FIN TTO		-	-	-	-	1	NO	-	-	-	-
V	CA COLORRECTAL	P	BD	2012-12-13		-41256		3
V	LINF HODGKIN	P	BI	2012-12-13	2013-01-16	34	MIGRACIÓN	10	-	-	-	-	-	NO	-	-	-	-
V	CA ANAL	P	BI	2012-12-14	2013-02-27	75	FIN TTO	14	-	-	-	-	-	NO	-	-	-	-
V	CA CABEZA Y CUELLO	P	CD	2012-12-19	2013-05-19	151	EXITUS	15	-	-	-	-	-	SI	4	16	-	-
V	CA RENAL	P	BD	2012-12-21	2013-04-17	117	FIN TTO	21	-	-	-	-	-	SI	3	28	-	-
V	LINF HODGKIN	P	BD	2012-12-27	2013-05-27	151	FIN TTO	29	-	-	-	8	-	SI	3	22	-	-
M	CA MAMA	P	BD	2013-01-02	2013-07-23	202	FIN TTO	8	-	-	-	1	-	SI	1	50	-	-
M	LMA	P	BI	2013-01-02	2013-05-27	145	FIN TTO		-	-	-	-	-	NO	-	-	-	-
V	CA COLORRECTAL	P	BD	2013-01-03		-41277		29
V	CA COLORRECTAL	P	BI	2013-01-04	2014-02-24	416	FIN TTO	16	-	-	-	-	-	SI	1	283	-	-
M	LINF NO HODGKIN	P	BI	2013-01-10	2013-04-29	109	FIN TTO	5	-	-	-	-	-	NO	-	-	-	-
M	CA PANCREAS	P	BI	2013-01-11	2013-02-06	26	INFECCIÓN	14	-	-	-	-	-	NO	-	-	-	-
M	LINF NO HODGKIN	P	BI	2013-01-14	2013-11-05	295	FIN TTO	11	-	-	-	-	-	SI	3	31	-	-
M	LMA	P	BI	2013-01-14	2013-05-30	136	FIN TTO	17	-	-	-	-	-	NO	-	-	-	-
M	CA PANCREAS	P	BI	2013-01-14	2013-05-06	112	EXITUS	25	-	-	-	-	-	SI	1	99	-	-
M	CA MAMA	P	BD	2013-01-15	2013-07-03	169	FIN TTO	1	-	-	-	1	1	NO	-	-	-	-
V	LLA	P	BI	2013-01-16	2013-02-04	19	OBSTRUCCIÓN	4	-	-	-	-	-	NO	-	-	-	-
M	CA COLORRECTAL	P	BI	2013-01-18	2013-03-06	47	EXITUS	19	-	-	-	-	-	SI	1	13	-	-
V	LINF NO HODGKIN	P	BI	2013-01-22	2013-07-25	184	EXITUS		-	-	-	-	-	NO	-	-	-	-
V	CA PANCREAS	P	BD	2013-01-25		-41299		18
M	TIMOMA	P	BI	2013-01-29	2013-06-04	126	FIN TTO	7	-	-	-	-	-	SI	1	57	-	-
M	CA MAMA	P	BI	2013-02-01	2013-08-02	182	EXITUS	3	-	-	-	-	-	NO	-	-	-	-
V	LLA	P	BI	2013-02-04	2013-02-10	6	INFECCIÓN	7	-	-	-	-	-	NO	-	-	-	-
M	CA PANCREAS	P	BD	2013-02-07	2013-04-09	61	FIN TTO		-	-	-	-	-	NO	-	-	-	-
V	CA VEJIGA	P	BD	2013-02-08		-41313		45
M	MIELOMA MULTIPLE	P	BD	2013-02-11	2014-03-21	403	EXITUS	4	333	-	-	-	-	SI	2	256	-	-
M	SARCOMA	P	BD	2013-02-13	2013-03-15	30	INFECCIÓN	29	-	-	-	-	-	NO	-	-	-	-
M	LINF NO HODGKIN	P	BD	2013-02-15	2013-08-28	194	INFECCIÓN	22	-	-	-	-	-	SI	2	122	-	-
V	CA CABEZA Y CUELLO	P	BI	2013-02-19	2013-06-10	111	FIN TTO	10	111	-	81	-	-	SI	5	24	-	-
M	SARCOMA	P	BI	2013-02-19	2013-04-27	67	EXITUS	1	-	-	-	-	-	NO	-	-	-	-
V	LINF NO HODGKIN	P	BI	2013-02-20	2013-03-16	24	EXITUS	14	-	-	-	-	-	NO	-	-	-	-
V	CA PULMON	P	BI	2013-02-28	2013-07-01	123	EXITUS	41	-	-	-	-	-	NO	-	-	-	-
M	CA COLORRECTAL	P	BD	2013-03-04	2013-12-10	281	FIN TTO	13	-	-	-	-	-	SI	5	8	-	-
M	CA GASTRICO	P	BI	2013-03-04	2013-06-26	114	FIN TTO		-	-	-	-	-	NO	-	-	-	-
M	CA COLORRECTAL	P	BI	2013-03-05		-41338		18
M	CA MAMA	P	BD	2013-03-06	2013-07-11	127	RECAMBIO		-	-	-	-	7	SI	2	43	-	-
V	CA GASTRICO	P	BD	2013-03-08		-41341		18
V	CA PULMON	P	BD	2013-03-11	2013-08-16	158	FIN TTO	11	-	-	-	-	-	SI	2	108	-	-
V	LLA	P	BD	2013-03-11	2013-07-30	141	FIN TTO	19	-	-	-	-	-	NO	-	-	-	-
M	LINF NO HODGKIN	P	BD	2013-03-12	2013-10-07	209	OBSTRUCCIÓN	24	-	-	-	-	14	NO	-	-	-	-
V	LINF HODGKIN	P	BI	2013-03-18	2013-10-08	204	COLOCAN HICKMAN	7	31	-	-	-	-	SI	3	52	-	-
M	CA PANCREAS	P	BD	2013-03-21	2013-05-11	51	EXITUS	9	-	-	-	-	-	NO	-	-	-	-
M	CA ANAL	P	CI	2013-03-22	2013-06-10	80	FIN TTO	19	80	-	-	-	-	SI	1	31	-	-
M	CA MAMA	P	BI	2013-03-25	2013-07-30	127	FIN TTO	8	-	-	-	-	-	NO	-	-	-	-
M	LINF NO HODGKIN	P	BI	2013-04-01	2013-11-04	217	FIN TTO	6	-	-	-	-	-	NO	-	-	-	-
V	ISQUEMIA CRONICA	P	BI	2013-04-02	2013-04-24	22	MIGRACIÓN	9	22	-	22	-	-	NO	-	-	-	-
V	CA PANCREAS	P	BI	2013-04-02	2013-05-29	57	TROMBOSIS		-	-	-	-	3	NO	-	-	-	-
M	LINF NO HODGKIN	P	BI	2013-04-03		-41367		42
V	CA CABEZA Y CUELLO	P	BI	2013-04-09	2014-01-30	296	FIN TTO	27	-	62	139	62	2	SI	6	37	-	-
V	LINF NO HODGKIN	P	BI	2013-04-09	2013-10-30	204	FIN TTO	24	-	-	-	-	-	NO	-	-	-	-
V	CA COLORRECTAL	P	BI	2013-04-10	2013-12-30	264	FIN TTO	2	-	-	-	-	-	SI	2	145	-	-
M		P	BD	2013-04-12	2013-05-14	32	FIN TTO	4	-	-	-	-	-	NO	-	-	-	-
M	CA PULMON	P	CD	2013-04-15	2013-07-02	78	EXITUS		-	-	-	-	-	NO	-	-	-	-
M	LINF NO HODGKIN	P	BI	2013-04-17		-41381		19
M	LINF NO HODGKIN	P	BI	2013-04-22	2013-08-28	128	FIN TTO	6	-	-	-	1	1	SI	1	114	-	-
M	LMA	P	BD	2013-04-23	2013-10-21	181	EXITUS	16	-	-	-	-	-	NO	-	-	-	-
M	CA MAMA	P	BI	2013-04-23	2013-09-09	139	FIN TTO		-	-	-	-	-	SI	2	58	-	-
M	CA COLORRECTAL	P	BI	2013-04-24		-41388		24
V	SARCOMA	P	BI	2013-04-24	2013-08-12	110	EXITUS	23	-	-	-	-	-	NO	-	-	-	-
M	CA PANCREAS	P	CI	2013-04-26	2013-10-15	172	FIN TTO	1	-	-	-	-	-	SI	1	125	-	-
M	LINF NO HODGKIN	P	BD	2013-04-26	2013-05-08	12	FIN TTO	8	-	-	-	-	-	NO	-	-	-	-
V	MERKELOMA	P	BI	2013-04-29	2013-06-17	49	FIN TTO		-	-	-	-	-	NO	-	-	-	-
M	CA COLORRECTAL	P	BD	2013-05-03		-41397		20
V	CA VEJIGA	P	BD	2013-05-06	2013-09-25	142	EXITUS		-	-	-	-	-	NO	-	-	-	-
M	SD MALABSORCION	P	BI	2013-05-06		-41400		13
V	CA PANCREAS	P	BI	2013-05-07	2013-11-15	192	FIN TTO	2	-	-	-	-	1	SI	2	56	-	-
V	LINF NO HODGKIN	P	BD	2013-05-08	2013-05-28	20	OBSTRUCCIÓN		-	-	-	-	-	NO	-	-	-	-
M	CA COLORRECTAL	P	BD	2013-05-15		-41409
M	CA MAMA	P	BD	2013-05-15		-41409		18
V	CA COLORRECTAL	P	BD	2013-05-16	2013-09-16	123	FIN TTO	17	-	-	-	-	6	NO	-	-	-	-
M	CA MAMA	P	CI	2013-05-17	2013-09-19	125	FIN TTO	26	-	-	-	-	-	NO	-	-	-	-
V	CA COLORRECTAL	P	BD	2013-05-23	2013-12-12	203	INFECCIÓN	1	-	-	-	-	5	SI	4	12	-	-
V	LINF HODGKIN	P	BD	2013-05-23	2013-06-26	34	COLOCAN HICKMAN	4	-	-	-	-	-	NO	-	-	-	-
V	CA COLORRECTAL	P	BI	2013-05-24	2013-07-05	42	MIGRACIÓN		-	-	-	-	-	NO	-	-	-	-
M	LINF NO HODGKIN	P	BI	2013-05-24		-41418		4
M	LINF HODGKIN	P	BD	2013-05-28	2013-08-10	74	FIN TTO	37	-	-	-	-	-	NO	-	-	-	-
M	LINF NO HODGKIN	P	BD	2013-05-30	2014-02-28	274	FIN TTO	5	-	-	-	-	4	NO	-	-	1	4
M	SARCOMA	P	BD	2013-05-31	2013-06-28	28	EXITUS		-	-	-	-	-	SI	1	6	-	-
M	CA PULMON	P	BI	2013-06-04		-41429		38
V	CA COLORRECTAL	P	BI	2013-06-06	2014-03-27	294	MIGRACIÓN	9	-	-	-	237	-	SI	11	39	-	-
V	SARCOMA	P	BD	2013-06-06	2013-07-17	41	RECAMBIO	11	-	-	-	-	-	NO	-	-	-	-
M	CA OVARIO	P	BI	2013-06-07	2014-02-03	241	FIN TTO	8	-	-	-	-	5	SI	2	47	-	-
V	CA VEJIGA	P	BI	2013-06-07	2013-07-30	53	FIN TTO		-	-	-	-	3	SI	1	17	-	-
M	CA MAMA	P	BI	2013-06-10		-41435		4
V	CA PANCREAS	P	BI	2013-06-11	2013-07-11	30	EXITUS	23	-	-	-	-	-	SI	1	26	-	-
M	CA MAMA	P	BD	2013-06-13	2013-12-03	173	FIN TTO	16	-	-	-	-	-	SI	1	92	-	-
V	CA COLORRECTAL	P	BD	2013-06-17	2013-09-30	105	MIGRACIÓN	6	85	-	-	-	-	SI	3	15	-	-
V	CA VEJIGA	P	BD	2013-06-18	2013-08-21	64	FIN TTO		-	-	-	-	-	NO	-	-	-	-
V	CA COLORRECTAL	P	BD	2013-06-26		-41451		7
V	CA COLORRECTAL	P	BI	2013-06-27	2013-10-22	117	EXITUS	17	-	-	-	-	-	SI	1	32	-	-
M	CA MAMA	P	BD	2013-06-28	2013-10-07	101	FIN TTO		-	-	-	-	-	NO	-	-	-	-
M	CA COLORRECTAL	P	BI	2013-07-01		-41456		1
M	MIELOFIBROSIS	P	BI	2013-07-03	2013-09-14	73	EXITUS	1	-	-	-	1	1	NO	-	-	-	-
M	CA OVARIO	P	BD	2013-07-04	2013-07-12	8	RECAMBIO		-	-	-	-	-	NO	-	-	-	-
M	CA COLORRECTAL	P	BD	2013-07-06		-41461		4
M	SD MALABSORCION	P	BD	2013-07-11	2013-08-01	21	INFECCIÓN	11	-	-	-	-	-	NO	-	-	-	-
M	CA MAMA	P	BI	2013-07-11	2013-10-02	83	FIN TTO	1	-	-	-	-	-	SI	2	15	-	-
M	CA OVARIO	P	BD	2013-07-12	2013-07-22	10	INFECCIÓN	6	-	-	-	-	-	NO	-	-	-	-
M	CA MAMA	P	BD	2013-07-15	2013-09-23	70	EXITUS	24	-	-	-	-	-	NO	-	-	-	-
M	CA MAMA	P	BI	2013-07-18	2013-12-20	155	FIN TTO	5	-	-	-	-	14	SI	1	145	-	-
M	CA PULMON	P	BI	2013-07-22	2013-08-24	33	EXITUS	12	-	-	-	-	-	NO	-	-	-	-
M	CA MAMA	P	BD	2013-07-23	2013-10-08	77	FIN TTO	17	-	-	-	-	-	NO	-	-	-	-
M	CA MAMA	P	BD	2013-07-23	2013-12-04	134	FIN TTO	7	-	-	-	-	-	NO	-	-	-	-
M	CA MAMA	P	BI	2013-07-24	2013-09-26	64	FIN TTO	22	-	-	-	-	9	NO	-	-	-	-
M	LINF HODGKIN	P	CI	2013-07-26	2014-01-02	160	FIN TTO	18	-	-	-	-	-	SI	4	33	-	-
V	CA COLORRECTAL	P	BI	2013-07-31	2013-12-09	131	FIN TTO	18	-	-	-	-	8	SI	3	29	-	-
M	CA MAMA	P	BI	2013-08-01	2014-02-06	189	RECAMBIO	22	-	-	-	-	-	NO	-	-	-	-
M	LINF NO HODGKIN	P	BI	2013-08-02	2014-02-24	206	COLOCAN HICKMAN		-	-	-	-	-	SI	4	26	-	-
M	CA GERMINAL	P	BD	2013-08-05		-41491		8
M	CA COLORRECTAL	P	BD	2013-08-09	2013-11-11	94	EXITUS	48	-	-	-	-	-	SI	2	49	-	-
M	CA ANAL	P	BD	2013-08-12	2014-04-16	247	FIN TTO		-	-	-	-	-	SI	1	91	-	-
V	CA VEJIGA	P	BD	2013-08-16		-41502		28
V	CA PANCREAS	P	BI	2013-08-16	2014-02-27	195	FIN TTO	17	-	-	-	7	-	NO	-	-	-	-
V	LINF NO HODGKIN	P	BD	2013-08-22	2013-11-28	98	FIN TTO	30	-	-	-	-	-	NO	-	-	-	-
V	CA COLORRECTAL	P	BD	2013-08-23	2014-03-27	216	FIN TTO	7	-	-	-	-	-	NO	-	-	-	-
V	CA PANCREAS	P	BI	2013-08-23	2013-11-12	81	EXITUS		-	-	-	-	-	NO	-	-	-	-
V	CA COLORRECTAL	P	BI	2013-08-26		-41512		16
V	ISQUEMIA CRONICA	P	BD	2013-08-26	2013-09-26	31	FIN TTO	9	-	-	-	-	-	NO	-	-	-	-
M	CA MAMA	P	BI	2013-08-26	2014-01-26	153	EXITUS		-	-	-	-	1	NO	-	-	-	-
M	CA MAMA	P	BI	2013-08-29		-41515		20
M	LMC	P	BI	2013-09-02	2014-01-28	148	FIN TTO	31	-	10	-	10	-	SI	2	57	-	-
M	CA PANCREAS	P	BI	2013-09-02	2014-03-31	210	FIN TTO	1	-	-	-	1	-	NO	-	-	-	-
M	CA OVARIO	P	BI	2013-09-06	2013-10-31	55	EXITUS	13	-	-	-	-	-	NO	-	-	-	-
V	LINF NO HODGKIN	P	BI	2013-09-06	2013-12-03	88	FIN TTO	1	-	-	-	-	3	SI	2	34	-	-
V	CA PANCREAS	P	BD	2013-09-09	2013-09-14	5	TROMBOSIS	9	-	-	-	-	-	NO	-	-	-	-
M	LINF NO HODGKIN	P	BI	2013-09-10	2013-11-12	63	EXITUS		-	-	-	-	13	SI	1	37	-	-
M	CA MAMA	P	BI	2013-09-12		-41529		15
M	LINF NO HODGKIN	P	BI	2013-09-12	2013-12-05	84	FIN TTO		-	-	-	-	-	SI	5	42	-	-
V	SD MALABSORCION	P	BI	2013-09-16		-41533
V	CA COLORRECTAL	P	BI	2013-09-16		-41533		11
V	ISQUEMIA CRONICA	P	CI	2013-09-16	2013-10-10	24	FIN TTO		-	-	-	-	-	NO	-	-	-	-
M	CA MAMA	P	BD	2013-09-17		-41534
V	CA COLORRECTAL	P	BI	2013-09-19		-41536		31
M	CA COLORRECTAL	P	CI	2013-09-19	2014-04-30	223	FIN TTO		-	-	-	-	8	SI	7	67	-	-
V	CA COLORRECTAL	P	BI	2013-09-20		-41537		5
M	CA OVARIO	P	BI	2013-09-23	2013-11-08	46	INFECCIÓN	26	-	-	-	-	-	SI	1	36	2	43
V	CA PANCREAS	P	BI	2013-09-23	2014-03-27	185	FIN TTO		-	-	-	-	-	NO	-	-	-	-
M	CA MAMA	P	BD	2013-09-26		-41543		16
V	MIELOMA MULTIPLE	P	BI	2013-09-27	2014-03-03	157	FIN TTO		-	-	-	-	3	SI	1	88	-	-
M	CA MAMA	P	BD	2013-09-27		-41544		2
V	LMA	P	BD	2013-10-04	2013-10-21	17	FIN TTO		-	-	-	-	-	NO	-	-	-	-
M	LINF NO HODGKIN	P	BI	2013-10-07		-41554		11
M	CA MAMA	P	BI	2013-10-07	2014-01-15	100	FIN TTO	15	-	-	-	1	-	SI	2	71	-	-
M	CA MAMA	P	BD	2013-10-08	2014-01-20	104	FIN TTO	24	-	-	-	-	8	NO	-	-	-	-
V	CA PANCREAS	P	BI	2013-10-10	2014-04-22	194	FIN TTO	3	-	-	-	-	-	SI	2	43	-	-
V	CA GERMINAL	P	BI	2013-10-10	2013-10-25	15	INFECCIÓN	12	-	-	-	-	-	NO	-	-	-	-
V	CA GASTRICO	P	BI	2013-10-11	2014-02-21	133	FIN TTO	12	-	-	-	-	-	SI	4	15	-	-
M	CA MAMA	P	CD	2013-10-14	2014-01-20	98	INFECCIÓN	10	-	-	-	-	-	SI	1	38	-	-
M	CA COLORRECTAL	P	BD	2013-10-17	2013-12-27	71	FIN TTO	19	-	-	-	-	-	SI	1	18	-	-
M	CA MAMA	P	BI	2013-10-21	2014-02-28	130	FIN TTO		-	-	-	-	-	SI	2	42	-	-
V	CA PANCREAS	P	BD	2013-10-21		-41568		9
M	CA MAMA	P	BI	2013-10-28	2013-12-30	63	FIN TTO	25	-	-	-	-	-	NO	-	-	-	-
V	CA COLORRECTAL	P	BI	2013-10-28	2014-05-07	191	FIN TTO	10	-	-	-	-	3	SI	6	21	-	-
V	CA PANCREAS	P	BD	2013-10-31	2014-03-12	132	EXITUS	4	49	-	-	-	21	SI	3	7	-	-
M	CA MAMA	P	BI	2013-10-31	2013-11-25	25	FLEBITIS		-	-	-	-	7	SI	1	4	-	-
M	CA COLORRECTAL	P	BD	2013-11-04		-41582		6
M	CA PANCREAS	P	BD	2013-11-04	2013-12-28	54	INFECCIÓN	18	-	-	-	-	-	NO	-	-	-	-
M	CA MAMA	P	BD	2013-11-05	2014-03-27	142	FIN TTO	24	-	-	-	-	1	NO	-	-	-	-
M	CA PANCREAS	P	CI	2013-11-06	2014-04-24	169	FIN TTO	6	-	-	-	-	-	SI	2	22	-	-
V	SARCOMA	P	BD	2013-11-07	2014-01-02	56	EXITUS	22	-	-	-	-	-	NO	-	-	-	-
V	CA PANCREAS	P	BI	2013-11-12	2014-04-02	141	FIN TTO	7	-	-	-	-	-	NO	-	-	-	-
M	CA COLORRECTAL	P	BI	2013-11-14	2014-01-17	64	EXITUS	3	-	-	-	-	-	NO	-	-	-	-
V	LINF NO HODGKIN	P	BD	2013-11-17	2014-04-10	144	FIN TTO	19	-	-	-	-	-	NO	-	-	-	-
M	CA COLORRECTAL	P	CD	2013-11-19	2014-04-16	148	FIN TTO		-	-	-	15	-	SI	1	51	5	10
V	CA PULMON	P	BI	2013-11-19		-41597
V	CA COLORRECTAL	P	BI	2013-11-20		-41598
V	LLA	P	BI	2013-11-21		-41599		3
V	CA GASTRICO	P	BD	2013-11-21	2014-01-12	52	EXITUS		-	-	-	-	-	NO	-	-	-	-
M	CA CABEZA Y CUELLO	P	BD	2013-11-21		-41599
V	CA PANCREAS	P	BI	2013-11-21		-41599		2
M	CA COLORRECTAL	P	BI	2013-11-22	2014-01-07	46	FIN TTO	16	-	-	-	-	-	NO	-	-	-	-
V	LINF HODGKIN	P	BI	2013-11-25	2014-03-14	109	FIN TTO	1	-	-	-	-	1	NO	-	-	-	-
V	LINF NO HODGKIN	P	BD	2013-11-26	2013-12-09	13	EXITUS	3	-	-	-	-	-	NO	-	-	-	-
V	LINF HODGKIN	P	BI	2013-11-27	2013-12-30	33	OBSTRUCCIÓN	8	-	-	-	-	-	NO	-	-	-	-
V	LINF NO HODGKIN	P	BD	2013-11-27	2014-03-28	121	COLOCAN HICKMAN		-	-	-	-	-	NO	-	-	-	-
M	CA PANCREAS	P	BI	2013-12-05		-41613		5
V	MIELOMA MULTIPLE	P	BD	2013-12-08	2014-02-28	82	OBSTRUCCIÓN	12	-	-	-	-	-	SI	1	26	-	-
M	CA GASTRICO	P	BI	2013-12-10	2014-03-25	105	INFECCIÓN		-	-	-	-	-	NO	-	-	-	-
V	CA COLORRECTAL	P	BI	2013-12-16		-41624
M	CA COLORRECTAL	P	BI	2013-12-17		-41625
M	CA MAMA	P	BD	2013-12-20		-41628		15
M	CA MAMA	P	BD	2013-12-23	2014-03-27	94	FIN TTO	3	-	-	-	-	3	NO	-	-	-	-
M	LLA	P	BD	2013-12-23	2014-03-01	68	OBSTRUCCIÓN		-	-	-	-	-	NO	-	-	-	-
M	CA MAMA		BD	2013-12-27		-41635
